# Supplementary material for: Impact of Gene Modifiers on Cystic Fibrosis Phenotypic Profiles: A Systematic Review
Source: Hum Mutat. 2024 Oct 16;2024:6165547. doi: 10.1155/2024/6165547 (PMC11919198; doi:10.1155/2024/6165547)
Supplement: Supporting Information — Additional supporting information can be found online in the Supporting Information section. File S1 reports in detail the data extracted from the included articles of this systematic review. [file 6165547.f1.zip]

Archive with 2 entries (2 files):
- Appendix A.pdf
- Supplementary file S1.pdf
